# Supplementary material for: Telomere Length in Pig Sperm Is Related to In Vitro Embryo Development Outcomes
Source: Animals (Basel). 2022 Jan 15;12(2):204. doi: 10.3390/ani12020204 (PMC8773156; doi:10.3390/ani12020204)
Supplement: Supplementary file 1 [file animals-12-00204-s001.zip]

Archive with 1 entries (1 files):
- animals-1530863-supplementary.pdf
